# Supplementary material for: Suppression of Cornea Stromal Fibrosis by Vitamin D
Source: Cells. 2025 Oct 11;14(20):1583. doi: 10.3390/cells14201583 (PMC12562390; doi:10.3390/cells14201583)
Supplement: Supplementary file 1 [file cells-14-01583-s001.zip]

Archive with 5 entries (5 files):
- Figure S1.jpg
- Figure S2.jpg
- Figure S3.jpg
- Figure S4.jpg
- Supplemental Figs -Cells.pdf
